# Supplementary material for: Reusable and pH-Stable Luminescent Sensors for Highly Selective Detection of Phosphate
Source: Polymers (Basel). 2022 Jan 4;14(1):190. doi: 10.3390/polym14010190 (PMC8747124; doi:10.3390/polym14010190)
Supplement: Supplementary file 1 [file polymers-14-00190-s001.zip]

Archive with 1 entries (1 files):
- polymers-1514234-supplementary.pdf
